# Supplementary material for: EEG-Based Tool for Prediction of University Students’ Cognitive Performance in the Classroom
Source: Brain Sci. 2021 May 26;11(6):698. doi: 10.3390/brainsci11060698 (PMC8227309; doi:10.3390/brainsci11060698)
Supplement: Supplementary file 1 [file brainsci-11-00698-s001.zip]

Archive with 6 entries (6 files):
- Supplementary Material/Evaluation English.pdf
- Supplementary Material/Evaluation Spanish.pdf
- Supplementary Material/LT Text English.pdf
- Supplementary Material/LT Text Spanish.pdf
- Supplementary Material/LT Video English.mp4
- Supplementary Material/LT Video Spanish.mp4
